# Supplementary material for: Anti-Müllerian Hormone Type II Receptor Expression in Endometrial Cancer Tissue
Source: Cells. 2020 Oct 17;9(10):2312. doi: 10.3390/cells9102312 (PMC7603004; doi:10.3390/cells9102312)
Supplement: Supplementary file 1 [file cells-09-02312-s001.zip]

Archive with 6 entries (5 files):
- s/
- s/Supplementary Figure 1.pdf
- s/Supplementary Figure 2.pdf
- s/Supplementary Tables S1.pdf
- s/Supplementary Tables S2.pdf
- s/Supplementary Tables S3.pdf
